# Supplementary material for: Early postoperative complications following laparoscopic-assisted modified Soave procedure for Hirschsprung’s disease: Incidence, Clavien-Dindo classification, and risk factor analysis
Source: PLoS One. 2025 Sep 22;20(9):e0332457. doi: 10.1371/journal.pone.0332457 (PMC12453232; doi:10.1371/journal.pone.0332457)
Supplement: S1 File — (ZIP) [file pone.0332457.s001.zip]

Archive with 2 entries (2 files):
- Complication Statistics 4.xlsx
- Statistical analysis of the manuscript 4.xlsx
