# Supplementary material for: Early postoperative complications following laparoscopic-assisted modified Soave procedure for Hirschsprung’s disease: Incidence, Clavien-Dindo classification, and risk factor analysis
Source: PLoS One. 2025 Sep 22;20(9):e0332457. doi: 10.1371/journal.pone.0332457 (PMC12453232; doi:10.1371/journal.pone.0332457)
Supplement: S1 File — (ZIP) [file pone.0332457.s001.zip › Complication Statistics 4.xlsx]

## Sheet: Sheet1
Hospitalization ID	Postoperative Complication	Management of Complication	Clavien-Dindo Classification
1627887	HAEC		2	1
1606612	HAEC		2	2
1607840	HAEC ×3 + rectal retraction (surgery)		3b	3
1590255	HAEC ×2		2	4
1565399	Perianal abscess + anal fistula seton placement		3a	5
1544205	Perianal abscess		2	6
1538242	Myofascial infection with anastomotic leakage	Surgery	3b	7
1503549	Rectovaginal fistula	Surgery	3b	8
1502685	HAEC ×2 + perianal abscess	Incision and drainage	3a	9
1496352	HAEC		2	10
1492626	HAEC		2	11
1457184	Postoperative HAEC		2	12
1394711	HAEC		2	13
1424782	HAEC		2	14
1415999	Anal fistula	Seton placement	3a	15
1404993	Intestinal adhesion	Adhesiolysis	3b	16
1453329	Peritoneal infection		2	17
1395669	Perianal erosion		2	18
1323097	Acute respiratory failure with acute laryngeal edema	Postoperative ICU care	4	19
1327794	Fever of unknown origin	Antipyretic treatment	1	20
1293823	Fever of unknown origin		1	21
1338349	Rectal retraction	Surgery	3b	22
1262806	HAEC		2	23
1241307	HAEC + perianal erosion		2	24
1224245	Sepsis	Antibiotic therapy	2	25
1213734	HAEC		2	26
1188682	Postoperative fever of unknown origin + HAEC	Antipyretic treatment	2	27
1165930	Anastomotic leakage + HAEC	Enterostomy	3b	28
1148749	HAEC		2	29
1131591	Postoperative HAEC / multiple jejunal and colonic perforations	Surgery	3b	30
1064690	Perianal infection	Antibiotic therapy	2	31
1062623	Wound infection + HAEC	Antibiotic therapy	2	32
1032429	HAEC		2	33
907030	HAEC + HAEC		2	34
979060	Postoperative HAEC / intestinal adhesion	Surgery	3b	35
958562	Wound dehiscence	Surgery	3b	36
946474	Postoperative fever of unknown origin + HAEC	Antipyretic treatment	2	37
932316	Postoperative HAEC / ileal perforation	Surgery	3b	38
938698	HAEC		2	39
927093	Postoperative fever of unknown origin	Antipyretic treatment	1	40
738695	Intestinal volvulus (intestinal obstruction)	Surgery	3b	41

## Sheet: Sheet2
1624524	Conservative treatment	2020-07-20	1624524	HAEC	2020-07-20	1627887	HAEC	2020-08-01	1627887	Definitive surgery	2020-09-03	1624524	HAEC	2020-10-16
1588583	Biopsy	2020-02-17	1606612	Definitive surgery	2020-05-21	1616466	HAEC + stoma	2020-06-14	1606612	Total resection	2021-01-21	1606612	HAEC	2021-04-01	1606612	HAEC	2021-06-16	1606612	Sepsis	2021-07-08
1552946	Volvulus reduction	2019-09-08	1607840	Definitive surgery	2020-05-22	1662294	HAEC	2020-12-03
1565919	Stoma + Biopsy	2019-10-30	1590255	Definitive surgery	2020-03-19	1590255	HAEC	2020-09-10	1590255	HAEC	2020-11-23
1565399	Definitive surgery	2019-11-19	1565399	Incision and drainage of buttock abscess	2019-12-11	1586330	HAEC	2020-02-03	1586330	Anal fistula with infection	2020-04-29	1586330	Anal fistula seton placement	2020-10-28
1544205	Definitive surgery	2019-08-20	1560740	Perianal abscess	2019-10-19
1538242	Definitive surgery	2019-08-01	1538242	Myofascial infection with anastomotic fistula	2019-10-22	1538242	Myofascial infection	2020-05-18	1538242	Colonoscopy	2020-08-22	1538242	Fistula closure	2010-11-12
1503549	Definitive surgery	2019-04-02	1553210	HAEC	2019-09-18	1595289	Subtotal resection + rectovaginal fistula	2020-04-09	1553210	HAEC	2020-04-30
1497717	Constipation	2019-03-06	1502685	Definitive surgery	2019-03-22	1518840	HAEC	2019-06-08	1527649	HAEC + perianal abscess incision	2019-06-29	1645589	HAEC	2020-10-05
1479909	Biopsy	2018-12-29	1496352	Definitive surgery	2019-03-05	1502905	HAEC	2019-03-22
1468068	Intestinal obstruction	2018-11-27	1492626	Definitive surgery	2019-02-22	1492626	HAEC	2019-03-22
1462244	Definitive surgery	2018-10-30	1457184	Definitive surgery	2018-10-12	1470106	HAEC	2018-11-27
1394711	Hemangioma	2018-02-28	1394711	Severe pneumonia	2018-03-23	1394711	Definitive surgery	2018-06-26	1394711	HAEC	2018-08-15
1404539	Meconium ileus	2018-04-10	1424782	Bilateral pneumonia	2018-06-25	1424782	Definitive surgery	2018-09-04	1452719	HAEC	2018-09-27
1283443	HAEC	2017-01-11	1415999	Definitive surgery	2018-06-05	1448334	Anal fistula with perianal infection	2018-09-21	1455459	Fistula excision + seton placement	2018-10-16
1333430	Stoma	2017-07-08	1394555	HAEC perforation + stoma	2018-03-05	1404993	Definitive surgery	2018-04-28
1412221	Stoma + Biopsy	2018-05-22	1453329	Definitive surgery	2018-09-28
1354528	Meconium ileus	2017-09-23	1355394	Other - Liang		1395669	Definitive surgery	2018-03-14	1525027	Anal fistula + anal stenosis	2019-06-05
1267816	Stoma	2016-11-30	1323097	Definitive surgery + fistula closure	2017-06-13
1282601	Stoma + Biopsy	2017-01-09	1327794	Definitive surgery + fistula closure	2017-06-28	1430195	HAEC	2018-07-09	1472646	HAEC	2018-12-10		HAEC
1226845	Cause of vomiting	2016-06-08	1290342	HAEC	2017-02-07	1293823	Definitive surgery	2017-02-24	1293823	HAEC	2018-10-18	1293823	Definitive surgery + fistula closure + secondary operation	2020-12-14	1293823	HAEC	2020-12-26
1291495	Stoma with bowel prolapse	2017-02-05	1326541	Planned fistula closure	2017-06-29	1269948	Meconium ileus	2016-11-18	1282039	Stoma + biopsy	2017-01-04	1338349		2017-08-01	1338349	Perineal infection	2017-10-28	1366869	Perineal infection with perianal abscess	2017-11-23	1445335	Radical surgery	2018-08-29	1508473	Fistula closure	2019-04-17
1262806	Definitive surgery	2016-11-01	1262806	HAEC	2016-12-16	1280314	HAEC	2017-01-03
1241307	Definitive surgery	2016-08-09	1249277	HAEC + perianal erosion	2016-08-29	1333070	Urethral cyst excision	2017-07-10
1224245	Definitive surgery	2016-06-08
1213734	Definitive surgery	2016-05-05	1225729	HAEC	2016-06-01
1188682	HAEC	2016-01-26	1188682	Definitive surgery	2016-02-23	1220354	HAEC	2016-05-21		HAEC
1141975	Meconium ileus	2015-07-20	1165930	Definitive surgery + secondary surgery	2015-11-05	1209281	HAEC	2016-03-31	1209281		2018-02-28
1148749	Definitive surgery	2015-08-19	1184941	HAEC	2016-01-06
1131591	Definitive surgery + Stoma	2015-07-02	1186072	Definitive surgery	2016-01-07	1178795	None
1064690	Definitive surgery	2014-11-03
1062623	Definitive surgery	2014-10-28	1131930	HAEC	2015-06-25					HAEC
1032429	Definitive surgery	2014-07-10	1043910	HAEC	2014-08-12
907030	Definitive surgery	2013-03-25	954818	HAEC	2013-09-24	976955	HAEC	2013-12-16	1019127	HAEC	2014-05-16		Gastrointestinal dysfunction
979060	Definitive surgery	2014-01-03	1012107	HAEC	2014-04-28
958562	Definitive surgery	2013-10-18	971480	HAEC	2013-11-27	1147561	Secondary surgery	2015-08-18	1156748	HAEC	2015-09-29
			946474	Definitive surgery	2013-09-04	967819	HAEC	2013-11-13		HAEC
676115	Abdominal distension with constipation	2011-05-20	932316	Definitive surgery	2013-07-05	958690	Stoma + Biopsy + HAEC	2013-10-19	946740	HAEC	2013-08-24	981424	Gastrointestinal dysfunction	2013-12-30
794990	Abdominal distension with vomiting	2013-01-14	938698	Definitive surgery	2013-07-30	983556	HAEC	2014-01-16	1056600	HAEC	2014-09-22	1081667	HAEC	2015-01-01
927093	Definitive surgery	2013-06-13
738695	Definitive surgery	2012-04-27	769508	Definitive surgery	2012-09-03

## Sheet: Sheet3
2020-07-03		1627887	Radical surgery	2020-09-03		1624524	HAEC	2020-10-16	1
2020-02-13		1606612	Radical surgery	2020-05-21		1616466	HAEC with stoma formation	2020-06-14	0	1606612	Total resection	2021-01-21	8	1606612	HAEC	2021-04-01	10	1606612	HAEC	2021-06-16	12
2019-09-06		1607840	Radical surgery	2020-05-22		1662294	HAEC	2020-12-03	6
2019-10-10		1590255	Radical surgery	2020-03-19		1590255	HAEC	2020-09-10	5	1590255	HAEC	2020-11-23	8
2019-08-05		1565399	Radical surgery	2019-11-19		1565399	Incision and drainage of gluteal abscess	2019-12-11	0	1586330	HAEC	2020-02-03	2	1586330	Anal fistula with infection	2020-04-29	5	1586330	Seton placement for anal fistula	2020-10-28	11
2019-03-14		1544205	Radical surgery	2019-08-20		1560740	Perianal abscess	2019-10-19	1
2010-08-21		1538242	Radical surgery	2019-08-01		1538242	Myofascial infection with anastomotic fistula	2019-10-22	2	1538242	Myofascial infection	2020-05-18	9	1538242	Colonoscopy	2020-08-22	12
2012-10-12		1503549	Radical surgery	2019-04-02		1553210	HAEC	2019-09-18	5	1595289	Subtotal resection with rectovaginal fistula	2020-04-09	12	1553210	HAEC	2020-04-30	12
2017-09-20		1502685	Radical surgery	2019-03-22		1518840	HAEC	2019-06-08	2	1527649	HAEC with incision and drainage of perianal abscess	2019-06-29	3
2018-09-22		1496352	Radical surgery	2019-03-05		1502905	HAEC	2019-03-22	0
2018-10-25		1492626	Radical surgery	2019-02-22		1492626	HAEC	2019-03-22	1
2014-02-11		1462244	Radical surgery	2018-10-30		1457184	Radical surgery	2018-10-12		1470106	HAEC	2018-11-27	0
2017-12-17		1394711	Radical surgery	2018-06-26		1394711	HAEC	2018-08-15	1
2018-03-30		1424782	Radical surgery	2018-09-04		1452719	HAEC	2018-09-27	0
2017-01-02		1415999	Radical surgery	2018-06-05		1448334	Anal fistula with perianal infection	2018-09-21	3	1455459	Fistula excision with seton placement	2018-10-16	4
2017-09-18		1395669	Radical surgery	2018-03-14		1525027	Anal fistula with anal stenosis	2019-06-05	14
2016-12-22		1327794	Radical surgery with fistula closure	2017-06-28		1430195	HAEC	2018-07-09	12
2016-11-06		1338349	Radical surgery with fistula closure and secondary operation	2017-08-01		1338349	Perineal infection	2017-10-28	2	1366869	Perineal infection with perianal abscess	2017-11-23	3	1445335	Radical surgery	2018-08-29	12
2015-03-15		1262806	Radical surgery	2016-11-01		1262806	HAEC	2016-12-16	1	1280314	HAEC	2017-01-03	2
2010-02-03		1241307	Radical surgery	2016-08-09		1249277	HAEC with perianal erosion	2016-08-29	0
2014-05-04		1213734	Radical surgery	2016-05-05		1225729	HAEC	2016-06-01	0
2015-10-17		1188682	Radical surgery	2016-02-23		1220354	HAEC	2016-05-21	2
2015-07-12		1165930	Radical surgery with secondary operation	2015-11-05		1209281	HAEC	2016-03-31	4
2015-06-15		1148749	Radical surgery	2015-08-19		1184941	HAEC	2016-01-06	4
2015-05-09		1131591	Radical surgery with stoma formation	2015-07-02		1186072	Radical surgery	2016-01-07	6
2010-05-06		1062623	Radical surgery	2014-10-28		1131930	HAEC	2015-06-25	7
2014-06-24		1032429	Radical surgery	2014-07-10		1043910	HAEC	2014-08-12	1
2013-02-24		907030	Radical surgery	2013-03-25		954818	HAEC	2013-09-24	5	976955	HAEC	2013-12-16	8
2007-09-21		979060	Radical surgery	2014-01-03		1012107	HAEC	2014-04-28	3
2013-06-16		958562	Radical surgery	2013-10-18		971480	HAEC	2013-11-27	1
2012-10-01		946474	Radical surgery	2013-09-04		967819	HAEC	2013-11-13	2
2011-05-09		932316	Radical surgery	2013-07-05		958690	Stoma formation + biopsy + HAEC	2013-10-19	3	946740	HAEC	2013-08-24	1	981424	Gastrointestinal dysfunction	2013-12-30	5
2013-01-07		938698	Radical surgery	2013-07-30		983556	HAEC	2014-01-16	5
2010-09-09		738695	Radical surgery	2012-04-27		769508	Radical surgery	2012-09-03	4
