# Supplementary material for: Early postoperative complications following laparoscopic-assisted modified Soave procedure for Hirschsprung’s disease: Incidence, Clavien-Dindo classification, and risk factor analysis
Source: PLoS One. 2025 Sep 22;20(9):e0332457. doi: 10.1371/journal.pone.0332457 (PMC12453232; doi:10.1371/journal.pone.0332457)
Supplement: S1 File — (ZIP) [file pone.0332457.s001.zip › Statistical analysis of the manuscript 4.xlsx]

## Sheet: Sheet1
Hospitalization No.		Surgical Approach	Age at SurgerySurgery Duration (min)	手术时间	Surgery Duration (min)	White Blood Cell Count (WBC)	Neutrophils (N)	Lymphocytes (L)	Neutrophil-to-Lymphocyte Ratio (NLR)	Hemoglobin (Hb)	Albumin (Alb)
1662088		Laparoscopy	10	03:55:00	235	9.96	2.27	5.98	0.379599	95	39.7
1651956		Laparoscopy	16	02:55:00	175	10.61	2.23	7.11	0.313643	126	41.7
1650447		Laparoscopy	48	05:25:00	325	10.33	5.06	3.72	1.36022	121	42.6
1634123		Laparoscopy	118	06:07:00	367	4.53	2.17	1.81	1.1989	129	40.9
1634033		Laparoscopy	62	07:56:00	476	6.67	2.8	3.13	0.894569	127	42
1627887		Laparoscopy	2	04:20:00	260	11.15	3.68	4.13	0.891041	141	42.3
1612480		Laparoscopy	1	04:25:00	265	9.09	2.64	4.09	0.645477	120	32
1606612		Laparoscopy	3	04:10:00	250	5.54	1.72	2.99	0.575251	97	35.5
1607840		Laparoscopy	8	03:05:00	185	8.81	1.41	6.7	0.210448	104	43.1
1596431		Laparoscopy	56	06:05:00	365	5.36	2.04	2.68	0.761194	131	45.1
1589120		Laparoscopy	4	04:31:00	271	35.1	1.71	5.63	0.30373	107	8.53
1591951		Laparoscopy	5	05:00:00	300	13.33	4.13	7.46	0.553619	93	30.6
1590255		Laparoscopy	5	05:10:00	310	14.02	4.91	7.71	0.636835	120	44.7
1569796		Laparoscopy	5	03:42:00	222	3.86	0.77	2.51	0.306773	107	37.4
1565399		Laparoscopy	3	04:12:00	252	15.46	2.94	9.89	0.29727	87	28.1
1555464		Laparoscopy	14	03:25:00	205	5.51	2.26	2.76	0.818841	106	35.5
1554819		Laparoscopy	4	03:40:00	220	9.06	1.09	6.89	0.1582	108	40.1
1550338		Laparoscopy	11	02:57:00	177	7.91	1.42	5.46	0.260073	111	43.6
1544205		Laparoscopy	5	03:05:00	185	9	1.98	5.94	0.333333	120	41.9
1544811		Laparoscopy	4	03:50:00	230	5.9	0.88	3.78	0.232804	102	37.2
1550565		Laparoscopy	4	03:18:00	198	5.92	1.48	3.49	0.424069	95	41.4
1538242		Laparoscopy	107	03:02:00	182	6.11	3.6	1.65	2.18182	109	42.1
1492689		Laparoscopy	5	03:35:00	215	12.51	4.25	6.63	0.641026	105	28.8
1527324		Laparoscopy	3	02:45:00	165	6.28	1.82	3.39	0.536873	96	39.1
1522181		Laparoscopy	1	03:53:00	233	14.87	5.5	6.1	0.901639	110	35.2
1511539		Laparoscopy	10	03:09:00	189	8.07	2.82	4.6	0.613043	117	41.5
1506106		Laparoscopy	4	02:30:00	150	12.79	1.41	10.1	0.139604	128	39.6
1503549		Laparoscopy	77	03:13:00	193	9.3	4.28	4.18	1.02392	133	48.9
1502685		Laparoscopy	18	02:50:00	170	8.95	2.06	5.91	0.348562	131	44.7
1496352		Laparoscopy	5	02:16:00	136	18.52	2.04	13.89	0.146868	128	43.7
1493842		Laparoscopy	6	03:15:00	195	14.33	8.74	3.73	2.34316	104	18
1492626		Laparoscopy	3	02:19:00	139	8.5	1.62	5.36	0.302239	106	38.5
1457184		Laparoscopy	56	05:50:00	350	9.6	4.51	3.94	1.14467	133	45.7
1394711		Laparoscopy	6	02:20:00	140	11.44	1.26	9.04	0.139381	111	43.7
1424782		Laparoscopy	5	03:34:00	214	15.21	1.52	12.32	0.123377	118	37.9
1415999		Laparoscopy	17	04:13:00	253	8.95	3.04	4.83	0.6294	111	43.6
1413723		Laparoscopy	90	02:50:00	170	6.32	3.35	2.09	1.60287	142	39.4
1404993		Laparoscopy	9	03:46:00	226	5.56	1.95	2.89	0.67474	117	36
1453329		Laparoscopy	5	04:30:00	270	8.76	1.05	5.78	0.181661	114	39.4
1395669		Laparoscopy	5	03:28:00	208	10.1	1.3	7.61	0.170828	118	39.1
1375545		Laparoscopy	91	05:05:00	305	6.7	2.41	3.75	0.642667	121	39.3
1365786		Laparoscopy	6	03:40:00	220	12.37	2.72	8.29	0.328106	120	41.4
1345430		Laparoscopy	50	02:50:00	170	8.11	3.73	3.65	1.02192	122	39.9
1323097		Laparoscopy	8	03:35:00	215	8.19	2.21	5.08	0.435039	129	56.6
1327794		Laparoscopy	6	03:10:00	190	14.31	4.44	8.01	0.554307	119	47.2
1324014		Laparoscopy	6	04:02:00	242	6.02	1.69	3.79	0.44591	116	39.4
1294101		Laparoscopy	11	03:40:00	220	9.74	1.56	7.21	0.216366	107	42.3
1293823		Laparoscopy	8	03:15:00	195	8.5	1.19	6.2	0.191935	90	39.9
1338349		Laparoscopy	8	03:45:00	225	9.3	2.6	6.14	0.423453	109	40.6
1265127		Laparoscopy	4	02:16:00	136	11.88	0.95	9.39	0.101171	119	37.1
1262806		Laparoscopy	19	02:50:00	170	5.76	1.38	3.74	0.368984	100	42.4
1241307		Laparoscopy	78	03:05:00	185	6.13	2.15	2.94	0.731293	109	36.3
1241604		Laparoscopy	54	04:52:00	292	6.24	3.49	2.06	1.69417	119	40.3
1233047		Laparoscopy	12	03:25:00	205	6.64	1.93	4.05	0.476543	116	43.3
1227485		Laparoscopy	2	02:38:00	158	8.79	1.76	5.27	0.333966	114	43.1
1224245		Laparoscopy	2	02:10:00	130	7	1.05	5.04	0.208333	100	35.7
1213734		Laparoscopy	24	03:07:00	187	9.13	2.56	5.75	0.445217	120	40.6
1208180	全结肠型	开放式	7	03:20:00	200	8.88	2.13	4.71	0.452229	113	34.8
1188682		Laparoscopy	4	03:44:00	224	6.5	1.75	3.77	0.464191	93	40.7
1165930	全结肠型	腹腔镜	3	04:45:00	285	7.61	1.45	4.72	0.307203	113	33.7
1148749		Laparoscopy	2	02:29:00	149	8.2	3.44	3.77	0.912467	102	33.2
1131591		Laparoscopy	1	02:30:00	150	7.74	3.56	2.01	1.77114	95	35.2
1131050		Laparoscopy	21	05:10:00	310	10.01	2	6.61	0.302572	120	48
1129066		Laparoscopy	1	02:50:00	170	7.38	0.96	5.61	0.171123	108	35.3
1112963	长段型	开放式	13	03:39:00	219	12.67	2.66	9.12	0.291667	112	43.6
1107783	全结肠型	开放式	10	02:55:00	175	9.76	2.64	6.15	0.429268	116	42.3
1089354		Laparoscopy	25	04:55:00	295	7.58	2.2	4.55	0.483516	132	47.9
1066854		Laparoscopy	2	04:00:00	240	8.08	2.02	5.41	0.373383	92	35.2
1064690		Laparoscopy	18	04:55:00	295	14.96	4.34	9.42	0.460722	101	43.9
1062623		Laparoscopy	53	06:45:00	405	10.35	4.04	4.97	0.812877	117	38.6
1062690		Laparoscopy	38	06:45:00	405	8.83	6.09	1.85	3.29189	117	39.9
1044580	常见型	开放式	2	04:08:00	248	7.59	1.67	5.16	0.323643	91.6	39.9
575682	全结肠型	开放式	103	05:35:00	335	7.15	5.72	0.86	6.65116	117	47.7
1032429		Laparoscopy	0	02:47:00	167	13.94	7.53	4.88	1.54303	133.3	32
1019903	常见型	开放式	4	03:55:00	235	10.95	3.29	6.35	0.51811	119.1	47.7
1021264		Laparoscopy	11	06:30:00	390	12.21	5.25	5.49	0.956284	126	41.9
907030		Laparoscopy	1	02:10:00	130	9.32	4.85	3.17	1.52997	111	31.4
979060		Laparoscopy	75	08:40:00	520	7.68	3.38	2.84	1.19014	154	46.4
971575		Laparoscopy	3	02:18:00	138	8.22	1.56	5.34	0.292135	115	37.6
965582		Laparoscopy	1	01:45:00	105	6.52	2.8	2.93	0.955631	153	35.2
958562		Laparoscopy	4	04:20:00	260	9.96	3.98	5.08	0.783465	121	40.4
959775		Laparoscopy	0	02:19:00	139	13.22	2.91	8.73	0.333333	126	38.7
961446		Laparoscopy	10	01:54:00	114	11.02	2.98	7.16	0.416201	120	42.3
957137		Laparoscopy	1	02:00:00	120	9.98	1.8	6.39	0.28169	113	39.4
954715		Laparoscopy	2	01:25:00	85	6.75	1.35	4.79	0.281837	98	37.6
953325		Laparoscopy	2	01:37:00	97	10.96	2.74	6.25	0.4384	97	38.9
946474		Laparoscopy	11	04:55:00	295	13.72	4.39	8.23	0.533414	102	51.6
949418		Laparoscopy	3	01:50:00	110	8.86	0.89	7.44	0.119624	110	41.3
948740		Laparoscopy	3	01:35:00	95	7.73	1.7	5.02	0.338645	91.1	42.9
942790		Laparoscopy	2	01:55:00	115	5.69	0.8	3.98	0.201005	104	38.8
943534		Laparoscopy	5	01:45:00	105	9.93	2.38	5.96	0.399329	112	37.8
932316		Laparoscopy	25	06:06:00	366	11.81	4.84	5.55	0.872072	98	29.4
938698		Laparoscopy	6	02:10:00	130	10.66	0.96	8.1	0.118519	108	41.5
937103		Laparoscopy	3	02:00:00	120	13.58	1.49	10.05	0.148259	125	44.4
934803		Laparoscopy	1	01:37:00	97	9.42	2.07	5.84	0.354452	163	39.5
934010		Laparoscopy	2	01:45:00	105	7.87	1.26	5.35	0.235514	110	38.4
933146		Laparoscopy	60	03:01:00	181	7.44	3.2	3.57	0.896359	142	40.3
931940		Laparoscopy	14	02:24:00	144	8.7	4.09	3.31	1.23565	108	43.9
927093		Laparoscopy	15	02:49:00	169	5.4	6.91	4.56	1.51535	105	45.9
915557		Laparoscopy	7	01:50:00	110	8.12	0.97	6.25	0.1552	117	44.9
903197		Laparoscopy	1	02:00:00	120	7.9	1.82	4.42	0.411765	121	37.2
796456	长段型	开放式	3	02:45:00	165	9.72	2.62	6.51	0.402458	113	44.2
794804		Laparoscopy	2	03:40:00	220	8.77	0.88	6.31	0.139461	105	37.4
794575		Laparoscopy	5	02:25:00	145	4.5	2.85	6.86	0.415452	103	33.8
789361		Laparoscopy	2	01:55:00	115	7.54	1.13	5.43	0.208103	90	40.8
780148		Laparoscopy	0	02:25:00	145	10.06	2.21	5.03	0.439364	123.9	36.6
778950		Laparoscopy	5	01:55:00	115	7.55	1.06	5.96	0.177852	97	37.2
755276	短段型	开放式	1	01:20:00	80	8.56	5.82	2.14	2.71963	147	41.6
755109		Laparoscopy	1	02:15:00	135	6.98	1.05	4.4	0.238636	130	38
738695		Laparoscopy	19	03:20:00	200	11.98	5.27	5.39	0.977737	122	48.5
736554		Laparoscopy	44	03:30:00	210	8.79	4.75	3.08	1.54221	135	35.7
733912	常见型	开放式	3	02:40:00	160	6.12	2.39	3	0.796667	134	44.3
720260	长段型	开放式	66	05:05:00	305	8.05	2.33	5.15	0.452427	132	52
713052	常见型	开放式	1	01:40:00	100	23.78	9.99	11.41	0.875548	92	32.8
708502		Laparoscopy	2	02:25:00	145	8.1	1.86	5.1	0.364706	94	32.7
709371	常见型	开放式	1	01:40:00	100	6.46	1.42	3.68	0.38587	98	36
707019		Laparoscopy	3	03:00:00	180	11.25	2.14	8.66	0.247113	114	38.8
708196		Laparoscopy	34	03:00:00	180	6.6	1.91	3.43	0.556851	118	45.7
706831	常见型	开放式	1	01:50:00	110	5.01	1.9	2	0.95	84	34.7
704059		Laparoscopy	8	02:55:00	175	7.61	2.36	3.96	0.59596	111	42
675557		Laparoscopy	44	02:45:00	165	7.1	2.13	4.12	0.51699	106	40.4
665909	全结肠型	开放式	17	05:00:00	300	8.85	2.83	4.78	0.59205	137	43.6
663796		Laparoscopy	24	05:00:00	300	6.19	1.24	4.33	0.286374	92	41.6
655626	常见型	开放式	102	03:55:00	235	8.8	4.4	3.7	1.18919	128	42.4
652258		Laparoscopy	39	05:05:00	305	5.16	2.06	2.63	0.78327	119	48.3
651043		Laparoscopy	93	04:40:00	280	4.13	2.44	1.28	1.90625	122	45.7
650012	长段型	开放式	1	01:35:00	95	12.94	4.92	6.08	0.809211	134	32.4
648199	短段型	开放式	5	01:50:00	110	8.42	2.86	4.46	0.641256	97	38.5
645502		Laparoscopy	29	04:30:00	270	9.38	4.97	3.47	1.43228	123	41.3
641896	短段型	开放式	1	01:45:00	105	10.33	3.41	5.58	0.611111	82	30.1
637223	短段型	开放式	48	03:00:00	180	7.73	3.25	3.87	0.839793	125	52.8
622347		Laparoscopy	36	04:35:00	275	7.3	2.26	4.38	0.515982	114	43.8

## Sheet: Sheet2
Hospital ID	Classification Type			Preoperative Stoma Formation		Preoperative HAEC		Age at Surgery	Age > 6 months	Age > 3 months	WBC	WBC≥10	N		L		Neutrophil-to-Lymphocyte Ratio (NLR)		Hb	Hb≤100	Alb	Ab≤35	Complication Occurred		Perioperative Complications
1662088	Long-segment type	2	2	No	0	No	0	10	2	2	9.96	0	2.27		5.98		0.379599		95	1	39.7	0	No	0	0
1651956	Typical type	1	2	No	0	No	0	16	2	2	10.61	1	2.23		7.11		0.313643		126	0	41.7	0	No	0	0
1650447	Typical type	1	1	No	0	Yes	1	48	2	2	10.33	1	5.06		3.72		1.36022		121	0	42.6	0	No	0	0
1634123	Typical type	1	2	No	0	No	0	118	2	2	4.53	0	2.17		1.81		1.1989		129	0	40.9	0	No	0	0
1634033	Typical type	1	2	No	0	No	0	62	2	2	6.67	0	2.8		3.13		0.894569		127	0	42	0	No	0	0
1627887	Long-segment type	2	1	No	0	Yes	1	2	1	1	11.15	1	3.68		4.13		0.891041		141	0	42.3	0	Yes	1	0
1612480	Typical type	1	1	No	0	No	0	1	1	1	9.09	0	2.64		4.09		0.645477		120	0	32	1	No	0	0
1606612	Typical type	1	1	No	0	No	0	3	1	2	5.54	0	1.72		2.99		0.575251		97	1	35.5	0	Yes	1	1
1607840	Typical type	1	2	No	0	No	0	8	2	2	8.81	0	1.41		6.7		0.210448		104	0	43.1	0	Yes	1	0
1596431	Long-segment type	2	1	No	0	No	0	56	2	2	5.36	0	2.04		2.68		0.761194		131	0	45.1	0	No	0	0
1589120	Long-segment type	2	1	Yes	1	No	0	4	1	2	35.1	1	1.71		5.63		0.30373		107	0	8.53	1	No	0	0
1591951	Long-segment type	2	1	No	0	No	0	5	1	2	13.33	1	4.13		7.46		0.553619		93	1	30.6	1	No	0	0
1590255	Long-segment type	2	1	Yes	1	No	0	5	1	2	14.02	1	4.91		7.71		0.636835		120	0	44.7	0	Yes	1	0
1569796	Long-segment type	2	1	No	0	No	0	5	1	2	3.86	0	0.77		2.51		0.306773		107	0	37.4	0	No	0	0
1565399	Long-segment type	2	2	No	0	No	0	3	1	2	15.46	1	2.94		9.89		0.29727		87	1	28.1	1	Yes	1	1
1555464	Long-segment type	2	1	No	0	No	0	14	2	2	5.51	0	2.26		2.76		0.818841		106	0	35.5	0	No	0	0
1554819	Long-segment type	2	1	No	0	No	0	4	1	2	9.06	0	1.09		6.89		0.1582		108	0	40.1	0	No	0	0
1550338	Typical type	1	1	No	0	No	0	11	2	2	7.91	0	1.42		5.46		0.260073		111	0	43.6	0	No	0	0
1544205	Long-segment type	2	1	No	0	No	0	5	1	2	9	0	1.98		5.94		0.333333		120	0	41.9	0	Yes	1	0
1544811	Long-segment type	2	1	No	0	No	0	4	1	2	5.9	0	0.88		3.78		0.232804		102	0	37.2	0	No	0	0
1550565	Long-segment type	2	1	No	0	No	0	4	1	2	5.92	0	1.48		3.49		0.424069		95	1	41.4	0	No	0	0
1538242	Typical type	1	1	No	0	No	0	107	2	2	6.11	0	3.6		1.65		2.18182		109	0	42.1	0	Yes	1	0
1492689	Long-segment type	2	1	No	0	Yes	1	5	1	2	12.51	1	4.25		6.63		0.641026		105	0	28.8	1	No	0	0
1527324	Typical type	1	1	No	0	No	0	3	1	2	6.28	0	1.82		3.39		0.536873		96	1	39.1	0	No	0	0
1522181	Long-segment type	2	1	No	0	No	0	1	1	1	14.87	1	5.5		6.1		0.901639		110	0	35.2	0	No	0	0
1511539	Long-segment type	2	1	No	0	Yes	1	10	2	2	8.07	0	2.82		4.6		0.613043		117	0	41.5	0	No	0	0
1506106	Typical type	1	1	No	0	No	0	4	1	2	12.79	1	1.41		10.1		0.139604		128	0	39.6	0	No	0	0
1503549	Typical type	1	2	No	0	No	0	77	2	2	9.3	0	4.28		4.18		1.02392		133	0	48.9	0	Yes	1	0
1502685	Typical type	1	1	No	0	No	0	18	2	2	8.95	0	2.06		5.91		0.348562		131	0	44.7	0	Yes	1	0
1496352	Typical type	1	1	No	0	No	0	5	1	2	18.52	1	2.04		13.89		0.146868		128	0	43.7	0	Yes	1	1
1493842	Long-segment type	2	1	No	0	Yes	1	6	2	2	14.33	1	8.74		3.73		2.34316		104	0	18	1	No	0	0
1492626	Typical type	1	1	No	0	No	0	3	1	2	8.5	0	1.62		5.36		0.302239		106	0	38.5	0	Yes	1	1
1457184	Typical type	1	1	No	0	Yes	1	56	2	2	9.6	0	4.51		3.94		1.14467		133	0	45.7	0	Yes	1	0
1394711	Typical type	1	2	No	0	No	0	6	2	2	11.44	1	1.26		9.04		0.139381		111	0	43.7	0	Yes	1	0
1424782	Long-segment type	2	1	No	0	No	0	5	1	2	15.21	1	1.52		12.32		0.123377		118	0	37.9	0	Yes	1	1
1415999	Long-segment type	2	1	No	0	Yes	1	17	2	2	8.95	0	3.04		4.83		0.6294		111	0	43.6	0	Yes	1	0
1413723	Typical type	1	1	No	0	No	0	90	2	2	6.32	0	3.35		2.09		1.60287		142	0	39.4	0	No	0	0
1404993	Long-segment type	2	1	Yes	1	Yes	1	9	2	2	5.56	0	1.95		2.89		0.67474		117	0	36	0	Yes	1	1
1453329	Long-segment type	2	1	Yes	1	No	0	5	1	2	8.76	0	1.05		5.78		0.181661		114	0	39.4	0	Yes	1	1
1395669	Long-segment type	2	1	No	0	No	0	5	1	2	10.1	1	1.3		7.61		0.170828		118	0	39.1	0	Yes	1	1
1375545	Long-segment type	2	2	No	0	No	0	91	2	2	6.7	0	2.41		3.75		0.642667		121	0	39.3	0	No	0	0
1365786	Long-segment type	2	1	No	0	No	0	6	2	2	12.37	1	2.72		8.29		0.328106		120	0	41.4	0	No	0	0
1345430	Typical type	1	1	No	0	No	0	50	2	2	8.11	0	3.73		3.65		1.02192		122	0	39.9	0	No	0	0
1323097	Long-segment type	2	1	Yes	1	No	0	8	2	2	8.19	0	2.21		5.08		0.435039		129	0	56.6	0	Yes	1	1
1327794	Typical type	1	1	No	0	No	0	6	2	2	14.31	1	4.44		8.01		0.554307		119	0	47.2	0	Yes	1	1
1324014	Typical type	1	1	Yes	1	No	0	6	2	2	6.02	0	1.69		3.79		0.44591		116	0	39.4	0	No	0	0
1294101	Long-segment type	2	1	No	0	No	0	11	2	2	9.74	0	1.56		7.21		0.216366		107	0	42.3	0	No	0	0
1293823	Typical type	1	1	No	0	Yes	1	8	2	2	8.5	0	1.19		6.2		0.191935		90	1	39.9	0	Yes	1	1
1338349	Long-segment type	2	2	Yes	1	No	0	8	2	2	9.3	0	2.6		6.14		0.423453		109	0	40.6	0	Yes	1	1
1265127	Typical type	1	1	No	0	No	0	4	1	2	11.88	1	0.95		9.39		0.101171		119	0	37.1	0	No	0	0
1262806	Typical type	1	1	No	0	No	0	19	2	2	5.76	0	1.38		3.74		0.368984		100	1	42.4	0	Yes	1	0
1241307	Long-segment type	2	1	No	0	No	0	78	2	2	6.13	0	2.15		2.94		0.731293		109	0	36.3	0	Yes	1	1
1241604	Long-segment type	2	1	No	0	No	0	54	2	2	6.24	0	3.49		2.06		1.69417		119	0	40.3	0	No	0	0
1233047	Long-segment type	2	1	Yes	1	Yes	1	12	2	2	6.64	0	1.93		4.05		0.476543		116	0	43.3	0	No	0	0
1227485	Long-segment type	2	1	No	0	No	0	2	1	1	8.79	0	1.76		5.27		0.333966		114	0	43.1	0	No	0	0
1224245	Typical type	1	2	No	0	No	0	2	1	1	7	0	1.05		5.04		0.208333		100	1	35.7	0	Yes	1	1
1213734	Typical type	1	1	No	0	No	0	24	2	2	9.13	0	2.56		5.75		0.445217		120	0	40.6	0	Yes	1	1
1188682	Long-segment type	2	1	No	0	Yes	1	4	1	2	6.5	0	1.75		3.77		0.464191		93	1	40.7	0	Yes	1	1
1148749	Long-segment type	2	1	No	0	No	0	2	1	1	8.2	0	3.44		3.77		0.912467		102	0	33.2	1	Yes	1	0
1131591	Long-segment type	2	2	Yes	1	No	0	1	1	1	7.74	0	3.56		2.01		1.77114		95	1	35.2	0	Yes	1	1
1131050	Long-segment type	2	2	No	0	No	0	21	2	2	10.01	1	2		6.61		0.302572		120	0	48	0	No	0	0
1129066	Long-segment type	2	1	No	0	No	0	1	1	1	7.38	0	0.96		5.61		0.171123		108	0	35.3	0	No	0	0
1089354	Long-segment type	2	1	No	0	Yes	1	25	2	2	7.58	0	2.2		4.55		0.483516		132	0	47.9	0	No	0	0
1066854	Typical type	1	2	No	0	Yes	1	2	1	1	8.08	0	2.02		5.41		0.373383		92	1	35.2	0	No	0	0
1064690	Typical type	1	1	No	0	No	0	18	2	2	14.96	1	4.34		9.42		0.460722		101	0	43.9	0	Yes	1	1
1062623	Typical type	1	1	No	0	No	0	53	2	2	10.35	1	4.04		4.97		0.812877		117	0	38.6	0	Yes	1	1
1062690	Long-segment type	2	1	No	0	No	0	38	2	2	8.83	0	6.09		1.85		3.29189		117	0	39.9	0	No	0	0
1032429	Typical type	1	2	No	0	No	0	0	1	1	13.94	1	7.53		4.88		1.54303		133.3	0	32	1	Yes	1	0
1021264	Long-segment type	2	2	No	0	No	0	11	2	2	12.21	1	5.25		5.49		0.956284		126	0	41.9	0	No	0	0
907030	Typical type	1	1	No	0	No	0	1	1	1	9.32	0	4.85		3.17		1.52997		111	0	31.4	1	Yes	1	0
979060	Long-segment type	2	1	No	0	Yes	1	75	2	2	7.68	0	3.38		2.84		1.19014		154	0	46.4	0	Yes	1	1
971575	Typical type	1	2	No	0	No	0	3	1	2	8.22	0	1.56		5.34		0.292135		115	0	37.6	0	No	0	0
965582	Typical type	1	1	No	0	No	0	1	1	1	6.52	0	2.8		2.93		0.955631		153	0	35.2	0	No	0	0
958562	Long-segment type	2	2	No	0	No	0	4	1	2	9.96	0	3.98		5.08		0.783465		121	0	40.4	0	Yes	1	1
959775	Typical type	1	1	No	0	No	0	0	1	1	13.22	1	2.91		8.73		0.333333		126	0	38.7	0	No	0	0
961446	Typical type	1	1	No	0	No	0	10	2	2	11.02	1	2.98		7.16		0.416201		120	0	42.3	0	No	0	0
957137	Long-segment type	2	2	No	0	No	0	1	1	1	9.98	0	1.8		6.39		0.28169		113	0	39.4	0	No	0	0
954715	Typical type	1	2	No	0	No	0	2	1	1	6.75	0	1.35		4.79		0.281837		98	1	37.6	0	No	0	0
953325	Typical type	1	2	No	0	No	0	2	1	1	10.96	1	2.74		6.25		0.4384		97	1	38.9	0	No	0	0
946474	Long-segment type	2	1	No	0	No	0	11	2	2	13.72	1	4.39		8.23		0.533414		102	0	51.6	0	Yes	1	1
949418	Typical type	1	2	No	0	No	0	3	1	2	8.86	0	0.89		7.44		0.119624		110	0	41.3	0	No	0	0
948740	Typical type	1	2	No	0	No	0	3	1	2	7.73	0	1.7		5.02		0.338645		91.1	1	42.9	0	No	0	0
942790	Typical type	1	2	No	0	No	0	2	1	1	5.69	0	0.8		3.98		0.201005		104	0	38.8	0	No	0	0
943534	Typical type	1	2	No	0	No	0	5	1	2	9.93	0	2.38		5.96		0.399329		112	0	37.8	0	No	0	0
932316	Long-segment type	2	1	Yes	1	Yes	1	25	2	2	11.81	1	4.84		5.55		0.872072		98	1	29.4	1	Yes	1	1
938698	Typical type	1	1	No	0	No	0	6	2	2	10.66	1	0.96		8.1		0.118519		108	0	41.5	0	Yes	1	0
937103	Long-segment type	2	1	No	0	No	0	3	1	2	13.58	1	1.49		10.05		0.148259		125	0	44.4	0	No	0	0
934803	Typical type	1	2	No	0	No	0	1	1	1	9.42	0	2.07		5.84		0.354452		163	0	39.5	0	No	0	0
934010	Typical type	1	2	No	0	No	0	2	1	1	7.87	0	1.26		5.35		0.235514		110	0	38.4	0	No	0	0
933146	Typical type	1	1	No	0	No	0	60	2	2	7.44	0	3.2		3.57		0.896359		142	0	40.3	0	No	0	0
931940	Typical type	1	1	No	0	No	0	14	2	2	8.7	0	4.09		3.31		1.23565		108	0	43.9	0	No	0	0
927093	Long-segment type	2	1	No	0	No	0	15	2	2	5.4	0	6.91		4.56		1.51535		105	0	45.9	0	Yes	1	1
915557	Typical type	1	1	No	0	No	0	7	2	2	8.12	0	0.97		6.25		0.1552		117	0	44.9	0	No	0	0
903197	Typical type	1	1	No	0	No	0	1	1	1	7.9	0	1.82		4.42		0.411765		121	0	37.2	0	No	0	0
794804	Long-segment type	2	1	No	0	Yes	1	2	1	1	8.77	0	0.88		6.31		0.139461		105	0	37.4	0	No	0	0
794575	Long-segment type	2	1	No	0	No	0	5	1	2	4.5	0	2.85		6.86		0.415452		103	0	33.8	1	No	0	0
789361	Typical type	1	2	No	0	No	0	2	1	1	7.54	0	1.13		5.43		0.208103		90	1	40.8	0	No	0	0
780148	Long-segment type	2	1	No	0	Yes	1	0	1	1	10.06	1	2.21		5.03		0.439364		123.9	0	36.6	0	No	0	0
778950	Typical type	1	1	No	0	No	0	5	1	2	7.55	0	1.06		5.96		0.177852		97	1	37.2	0	No	0	0
755109	Typical type	1	1	No	0	No	0	1	1	1	6.98	0	1.05		4.4		0.238636		130	0	38	0	No	0	0
738695	Typical type	1	1	No	0	No	0	19	2	2	11.98	1	5.27		5.39		0.977737		122	0	48.5	0	Yes	1	0
736554	Typical type	1	1	No	0	No	0	44	2	2	8.79	0	4.75		3.08		1.54221		135	0	35.7	0	No	0	0
708502	Typical type	1	1	No	0	No	0	2	1	1	8.1	0	1.86		5.1		0.364706		94	1	32.7	1	No	0	0
707019	Typical type	1	2	No	0	Yes	1	3	1	2	11.25	1	2.14		8.66		0.247113		114	0	38.8	0	No	0	0
708196	Typical type	1	1	No	0	No	0	34	2	2	6.6	0	1.91		3.43		0.556851		118	0	45.7	0	No	0	0
704059	Typical type	1	1	No	0	No	0	8	2	2	7.61	0	2.36		3.96		0.59596		111	0	42	0	No	0	0
675557	Typical type	1	1	No	0	No	0	44	2	2	7.1	0	2.13		4.12		0.51699		106	0	40.4	0	No	0	0
663796	Long-segment type	2	1	No	0	No	0	24	2	2	6.19	0	1.24		4.33		0.286374		92	1	41.6	0	No	0	0
652258	Long-segment type	2	1	No	0	No	0	39	2	2	5.16	0	2.06		2.63		0.78327		119	0	48.3	0	No	0	0
651043	Long-segment type	2	1	No	0	Yes	1	93	2	2	4.13	0	2.44		1.28		1.90625		122	0	45.7	0	No	0	0
645502	Long-segment type	2	1	No	0	No	0	29	2	2	9.38	0	4.97		3.47		1.43228		123	0	41.3	0	No	0	0
622347	Long-segment type	2	1	No	0	No	0	36	2	2	7.3	0	2.26		4.38		0.515982		114	0	43.8	0	No	0	0
